# Supplementary material for: Revision of Kadua (Rubiaceae) in the Marquesas Islands, French Polynesia, with description of the new species K. lichtlei
Source: PhytoKeys. 2011 Jul 12;(4):125–38. doi: 10.3897/phytokeys.4.1601 (PMC3174438; doi:10.3897/phytokeys.4.1601)
Supplement: XML Treatment for Kadua lucei [file phytokeys.4.1601-treatment2.xml]

<!DOCTYPE tp:taxon-treatment
  PUBLIC "-//TaxonX//DTD Taxonomic Treatment Publishing DTD v0 20100105//EN" "tax-treatment-NSO.dtd">
<tp:taxon-treatment xmlns:tp="http://www.plazi.org/taxpub"><tp:treatment-meta><mixed-citation publication-type="journal"><person-group><name><surname>Wagner</surname><given-names>Warren L.</given-names></name><name><surname>Lorence</surname><given-names>David H.</given-names></name></person-group><article-title>Revision of <italic>Kadua</italic> (Rubiaceae) in the Marquesas Islands, French Polynesia, with description of the new species <italic>K. lichtlei</italic></article-title><source>PhytoKeys</source><day>12</day><month>7</month><year>2011</year><volume>2011</volume><issue>4</issue><fpage>125</fpage><lpage>138</lpage><pub-id pub-id-type="doi">10.3897/phytokeys.4.1601</pub-id></mixed-citation></tp:treatment-meta><tp:nomenclature><tp:taxon-name>
                            <tp:taxon-name-part taxon-name-part-type="genus">Kadua</tp:taxon-name-part>
                            <tp:taxon-name-part taxon-name-part-type="species">lucei</tp:taxon-name-part>
                            <object-id xmlns:xlink="http://www.w3.org/1999/xlink" xlink:type="simple">http://species-id.net/wiki/Kadua_lucei</object-id>
                        </tp:taxon-name><tp:taxon-authority>(Lorence &amp; J.Florence) W.L.Wagner &amp; Lorence, Syst. Bot. 30 : 832 2005.</tp:taxon-authority><tp:nomenclature-citation-list><tp:nomenclature-citation><tp:taxon-name>Hedyotis lucei</tp:taxon-name><comment>Lorence &amp; J. Florence (Adansonia, sér. 3, 22: 225, 2000). [Basionym]</comment></tp:nomenclature-citation></tp:nomenclature-citation-list></tp:nomenclature><tp:treatment-sec sec-type="Type"><title>Type.</title><p><bold>Marquesas Islands</bold>: Fatu Hiva: au pied de la crête à Touaouoho, env. 1000 m, 3 Aôut1999, J.-P. Luce s.n. (Holotype P!)</p></tp:treatment-sec><tp:treatment-sec sec-type="Description"><title>Description.</title><p><italic>Glabrous shrubs</italic> 1.5–2 m tall, leafy twigs 4–6 mm in diam., internodes compressed, bark brown, smooth to striate or rugulose. <italic>Leaves</italic> of a pair equal to subequal, blade elliptic to obovate-elliptic, (5.3–)10–14.5 × (3.3–)7–10 cm, discolorous, chartaceous to subcoriaceous, base acute to obtuse or rounded, apex acute<!--PageBreak--> to obtuse or rounded, often abruptly short acuminate, margin entire, weakly revolute; secondary veins 8–10 pairs, loosely brochidodromous, secondary veins prominulous on both surfaces, tertiary veins slightly prominulous below; petioles purple when fresh, <!--PageBreak-->2–4 × 2–5 mm, stout, adaxially flattened and slightly winged; stipules inter- and intrapetiolar, apex shortly cuspidate, sheath semicircular, 3 × 4–7 mm, fused with the adaxial petiole bases. <italic>Inflorescences</italic>(only seen with old flowers and young fruits) terminal, corymbiform cymose, 8–9 × 6 cm, peduncle 35 mm long, 2.5–3 mm in diameter, compressed, primary axis 2.5–3 cm × 2–2.5 mm with two pair of secondary branches, the lower pair often branching once again, the upper pair unbranched, the ultimate branches each bearing 2–3 flowers, lower bracts foliaceous, suborbicular, 15 mm in diam. <italic>Flowers</italic> glabrous, about 30 per inflorescence, bracts broadly triangular, scarious, 1 × 1.5 mm, pedicels stout, 2–3 × 0.5–1 mm; hypanthium obconical, 2–3 mm long, calyx limb cupuliform, 2–3 mm long, calyx lobes 4, broadly triangular, 0.5–0.7 × 1.5 mm; corolla fleshy, white when fresh, buds not seen, at anthesis salverform, tube purple tinged when fresh, 22–26 mm long, 1.7–2 mm wide medially, lobes 4, linear to oblong, recurved, 8–10 × 1.5–2 mm, apex with a hook-like appendage 0.5–1 mm long; flowers possibly dimorphic; stamens included, anthers linear, 3–3.5 × 0.3–0.4 mm, connective attached 2 mm from apex of tube; style included, 20 mm long, two stigmatic lobes linear, 2.5 mm long. <italic>Fruits</italic> on stout pedicels 5–7 mm long, capsules turbinate to obovoid-turbinate, old capsules 7–8 × 6 mm, consisting of network of persistent vascular bundles enclosing endocarp, apex (beak portion above the calyx) 1–1.5 mm long. Seeds not seen.</p></tp:treatment-sec><tp:treatment-sec sec-type="Distribution"><title>Distribution.</title><p>Marquesas Islands, Fatu Hiva where known only from a single small population on the summit ridge between Tekou and Touaouoho peaks.</p></tp:treatment-sec><tp:treatment-sec sec-type="Ecology"><title>Ecology.</title><p>This new species was collected at 915–1000 m elevation on a steep, precipitous ridge crest in wet shrubland with species of <italic><tp:taxon-name>Alsophila</tp:taxon-name></italic>, <italic><tp:taxon-name>Freycinetia</tp:taxon-name></italic>, and <italic><tp:taxon-name>Histiopteris</tp:taxon-name></italic>.</p></tp:treatment-sec><tp:treatment-sec sec-type="Etymology"><title>Etymology.</title><p>The specific epithet honors its discoverer and first collector, Mr. Jean-Pierre Luce, an amateur naturalist, in recognition of his efforts to explore the most rugged mountainous zones of the Marquesas and thus increase our knowledge of their flora and vegetation.</p></tp:treatment-sec><tp:treatment-sec sec-type="Conservation status"><title>Conservation status.</title><p>The suitable habitat for <italic><tp:taxon-name>Kadua lucei</tp:taxon-name></italic> on Fatu Hiva (ca. 85 km2) is indicated as an endangered environment, threatened by feral animals and invasive plants, reducing the extent of the forest. Estimated population size is about 3–4 individuals. Following the criteria and categories of <xref ref-type="bibr" rid="B6">IUCN (2001)</xref> <italic><tp:taxon-name>Kadua lucei</tp:taxon-name></italic> is assigned a preliminary Red List status of <bold>Critically Endangered</bold> (CR): B2a, B2b (i–iii); D: B2: total area of occupancy less than 10 km2 (ca. 5 km2). B2a, a single population known; b (i–iii), habitat continuing decline inferred. D, population estimated to number fewer than 250 individuals.</p></tp:treatment-sec><tp:treatment-sec sec-type="Specimen examined"><title>Specimens examined.</title><p><bold>Marquesas Islands:</bold> Fatu Hiva: sous la crête entre Tekou et Touaouoho, 915 m, 15 février 2000 (st), J.-Y. Meyer &amp; J.-P. Luce 835 (PAP<bold>,</bold> PTBG).</p></tp:treatment-sec><tp:treatment-sec sec-type="Discussion"><title>Discussion.</title><p>This species is apparently related to <italic><tp:taxon-name>Kadua tahuatensis</tp:taxon-name></italic> from which it differs by its larger inflorescence reaching 8–9 cm long and 6 cm wide, more numerous flowers, about 30 per inflorescence, and larger white corollas with a longer purple-tinged tube 22–26 mm long. Although mature fruits of <italic><tp:taxon-name>Kadua lucei</tp:taxon-name></italic> are not known, old fruits are smaller than those of <italic><tp:taxon-name>Kadua nukuhivensis</tp:taxon-name></italic> and <italic><tp:taxon-name>Kadua tahuatensis</tp:taxon-name></italic>.<!--PageBreak--></p></tp:treatment-sec><ref-list><ref id="B6"><mixed-citation xmlns:xlink="http://www.w3.org/1999/xlink" xlink:type="simple"><person-group><name name-style="western"><surname>IUCN</surname></name></person-group> (<year>2001</year>)<source> IUCN Red List categories (version 3.1). IUCN Species Survival Commission, Gland, Switzerland.</source></mixed-citation></ref></ref-list></tp:taxon-treatment>
