# Supplementary material for: Revision of Kadua (Rubiaceae) in the Marquesas Islands, French Polynesia, with description of the new species K. lichtlei
Source: PhytoKeys. 2011 Jul 12;(4):125–38. doi: 10.3897/phytokeys.4.1601 (PMC3174438; doi:10.3897/phytokeys.4.1601)
Supplement: XML Treatment for Kadua tahuatensis [file phytokeys.4.1601-treatment4.xml]

<!DOCTYPE tp:taxon-treatment
  PUBLIC "-//TaxonX//DTD Taxonomic Treatment Publishing DTD v0 20100105//EN" "tax-treatment-NSO.dtd">
<tp:taxon-treatment xmlns:tp="http://www.plazi.org/taxpub"><tp:treatment-meta><mixed-citation publication-type="journal"><person-group><name><surname>Wagner</surname><given-names>Warren L.</given-names></name><name><surname>Lorence</surname><given-names>David H.</given-names></name></person-group><article-title>Revision of <italic>Kadua</italic> (Rubiaceae) in the Marquesas Islands, French Polynesia, with description of the new species <italic>K. lichtlei</italic></article-title><source>PhytoKeys</source><day>12</day><month>7</month><year>2011</year><volume>2011</volume><issue>4</issue><fpage>125</fpage><lpage>138</lpage><pub-id pub-id-type="doi">10.3897/phytokeys.4.1601</pub-id></mixed-citation></tp:treatment-meta><tp:nomenclature><tp:taxon-name>
                            <tp:taxon-name-part taxon-name-part-type="genus">Kadua</tp:taxon-name-part>
                            <tp:taxon-name-part taxon-name-part-type="species">tahuatensis</tp:taxon-name-part>
                            <object-id xmlns:xlink="http://www.w3.org/1999/xlink" xlink:type="simple">http://species-id.net/wiki/Kadua_tahuatensis</object-id>
                        </tp:taxon-name><tp:taxon-authority>(Lorence &amp; J. Florence) W. L.Wagner &amp; Lorence (Syst. Bot. 30: 832, 2005).</tp:taxon-authority><xref ref-type="fig" rid="F2">Fig. 2E, F.</xref><tp:nomenclature-citation-list><tp:nomenclature-citation><tp:taxon-name>Hedyotis tahuatensis</tp:taxon-name><comment>Lorence &amp; J. Florence (Adansonia sér. 3, 22: 227. 2000). [Basionym]</comment></tp:nomenclature-citation></tp:nomenclature-citation-list></tp:nomenclature><tp:treatment-sec sec-type="Type"><title>Type.</title><p><bold>Marquesas Islands</bold>: Tahuata: ridge between Amatea and Haaoiputeomo, south-facing slope, 2580 ft. [780 m] elevation, 19 july 1997, S. P. Perlman 16020 (Holotype: PTBG-30160!; Isotypes: BISH!, MO!,P!, PAP!, US!).</p><p><italic>Glabrous shrubs</italic> to 2 m tall, leafy twigs 4–6 mm in diam., internodes strongly compressed, bark pale brown, smooth to striate. <italic>Leaves</italic> of a pair equal to subequal, blade elliptic to obovate-elliptic, 4.2–15 × 2–8 cm, discolorus, chartaceous to subcoriaceous, base acute to cuneate or narrowly cuneate, apex obtuse to rounded, tip sometimes abruptly short acuminate, secondary veins (5-) 6–9 pairs, weakly brochidodromous, secondary and tertiary veins prominulous on both surfaces, higher order venation obscure, margin thickened, plane; petiole stout, 2–5 × 2–3 mm, adaxially sulcate; stipules<!--PageBreak--> inter- and intrapetiolar, sheath cupuliform, truncate, 3 × 5–6 mm, persistent, fused with adaxial petiole surfaces and becoming thickened and horseshoe-like. <italic>Inflorescences</italic> terminal, thyrsiform cymose, 23–25-flowered, 5–6 × 4.5–6 cm (including corollas), on peduncle to 2 cm long, 1.5–2 mm in diam., flattened, primary axis 15 × 1.5–2 mm with 2 pairs of lateral branches, the basal one often branching once, lower bracts foliaceous, ovate, 1.2–2 × 1–1.5 cm, upper branch pair unbranched, ultimate branches ending in 2–3 flowers. <italic>Flowers</italic> glabrous, on stout pedicels 2–3 × 0.8–1.4, compressed, bracts scarious, ovate-trangular, 1 × 1 mm, hypanthium obconical, 3–4 × 1.5–2 mm, calyx limb campanulate, 2–3 × 4–5 mm, lobes ovate-triangular, 1.5-2 × 2-2.5 mm; corolla fleshy, pale green when fresh, lobes with dark purple margins, in bud fusiform with non-depressed apex, at anthesis salverform, tube 13–16 × 1.5–2 mm in diam. medially, lobes 4, linear-oblong, recurved, 8–10 × 1.5–2 mm, apex with a hooked appendage 1 mm long; flowers possibly dimorphic, stamens exserted for 1.5–2 mm, linear, 3-3.5 × 0.5–0.6 mm, attached 1–1.5 mm below apex of tube, apex slightly mucronulate; style included, 11–12 mm long including 2 coalescent stigmatic lobes 2.5 mm long. <italic>Fruits</italic> on stout pedicels 3–8 mm long; capsule tubinate to obovoid-turbinate, 12–20 × 6–8 mm, sub-quadrangular, 2/3 inferior, apex with short beak portion 5–6 mm long above the calyx, dehiscence at first loculicidal then septicidal, old capsules disintegrating into network of vascular bundles enclosing persistent, bisulcate endocarp. <italic>Seeds</italic> irregularly trigonous or angulate, 0.9–1.2 mm long and wide, margins with narrow wing 0.1-0.3 mm wide, testa finely reticulate.</p></tp:treatment-sec><tp:treatment-sec sec-type="Etymology"><title>Etymology.</title><p>The specific epithet refers to the only known island of occurrence for this species.</p></tp:treatment-sec><tp:treatment-sec sec-type="Distribution"><title>Distribution.</title><p>Marquesas Islands, Tahuata, known only from the island's summit crest and high southeastern slopes between 780 and 835 m elevation.</p></tp:treatment-sec><tp:treatment-sec sec-type="Ecology"><title>Ecology.</title><p>Occurs in wet montane forest and shrubland with species of <italic><tp:taxon-name>Alsophila</tp:taxon-name></italic>, <italic><tp:taxon-name>Cheirodendron</tp:taxon-name></italic>, <italic><tp:taxon-name>Crossostylis</tp:taxon-name></italic>, <italic><tp:taxon-name>Hibiscus</tp:taxon-name></italic>, <italic><tp:taxon-name>Metrosideros</tp:taxon-name></italic>, <italic><tp:taxon-name>Reynoldsia</tp:taxon-name></italic>, <italic><tp:taxon-name>Weinmannia</tp:taxon-name></italic>, and pteridophytes including <italic><tp:taxon-name>Asplenium</tp:taxon-name></italic>, <italic><tp:taxon-name>Blechnum</tp:taxon-name></italic>, <italic><tp:taxon-name>Elaphoglossum</tp:taxon-name></italic>, <italic><tp:taxon-name>Lycopodiella</tp:taxon-name></italic> and <italic><tp:taxon-name>Nephrolepis</tp:taxon-name></italic>,</p></tp:treatment-sec><tp:treatment-sec sec-type="Conservation status"><title>Conservation status.</title><p>The suitable habitat for <italic><tp:taxon-name>Kadua tahuatensis</tp:taxon-name></italic> on Tahuata (<italic>c.</italic> 61 km2) is indicated as an endangered environment, threatened by feral animals and invasive plants, reducing the extent of the forest. This species is extremely rare, with only five plants known from two localities. Following the criteria and categories of <xref ref-type="bibr" rid="B6">IUCN (2001)</xref> it is assigned a preliminary status of <bold>Critically Endangered</bold> (CR): B2a, B2b (i-iii); D: B2: total area of occupancy less than 10 km2 (ca. 5 km2). B2a, a single population known; b (i–iii), habitat continuing decline inferred; D, population estimated to number fewer than 250 individuals.</p></tp:treatment-sec><tp:treatment-sec sec-type="Specimen examined"><title>Specimens examined.</title><p><bold>Marquesas Islands:</bold> Tahuata: ridge between Amatea and Haaoiputeomo, southeast-facing slopes over Hanatetena village, 2740 ft. (835 m) elevation, 11 July 1997, Perlman 15954 (P, PAP, PTBG, US).</p></tp:treatment-sec><tp:treatment-sec sec-type="Discussion"><title>Discussion.</title><p>Morphologically <italic><tp:taxon-name>Kadua tahuatensis</tp:taxon-name></italic> closely resembles <italic><tp:taxon-name>Kadua nukuhivensis</tp:taxon-name></italic>, and molecular evidence places these two as sister species in the same clade as <italic><tp:taxon-name>Kadua rapensis</tp:taxon-name></italic> F. Br. and <italic><tp:taxon-name>Kadua romanzoffiensis</tp:taxon-name></italic> Cham. &amp; Schltdl. within the larger clade of Hawaiian and French Polynesian species (<xref ref-type="bibr" rid="B10">Motley 2003</xref>).</p></tp:treatment-sec><tp:treatment-sec><!--Section generated to contain objects referenced in tp:taxon-treatment.--><fig id="F2" position="float" orientation="portrait"><label>Figure 2.</label><caption><p>Seeds of three Marquesan <italic><tp:taxon-name>Kadua</tp:taxon-name></italic> species, whole seed and surface detail <bold>A, B</bold> <italic><tp:taxon-name>Kadua lichtlei</tp:taxon-name></italic>, Wood 10514 (PTBG) <bold>C, D</bold> <italic><tp:taxon-name>Kadua nukuhivensis</tp:taxon-name></italic> <bold>C</bold> Perlman 15029 (PTBG) <bold>D</bold> Perlman 15054 (PTBG) <bold>E, F</bold> <italic><tp:taxon-name>Kadua tahuatensis</tp:taxon-name></italic> Perlman 16020 (PTBG).</p></caption><graphic xmlns:xlink="http://www.w3.org/1999/xlink" xlink:href="PhytoKeys-004-125-g002.jpg" position="float" orientation="portrait" xlink:type="simple"/></fig></tp:treatment-sec><ref-list><ref id="B6"><mixed-citation xmlns:xlink="http://www.w3.org/1999/xlink" xlink:type="simple"><person-group><name name-style="western"><surname>IUCN</surname></name></person-group> (<year>2001</year>)<source> IUCN Red List categories (version 3.1). IUCN Species Survival Commission, Gland, Switzerland.</source></mixed-citation></ref><ref id="B10"><mixed-citation xmlns:xlink="http://www.w3.org/1999/xlink" xlink:type="simple"><person-group><name name-style="western"><surname>Motley</surname><given-names>TJ</given-names></name></person-group> (<year>2003</year>)<article-title> Phylogeny of Hawaiian and Pacific <italic>Hedyotis</italic> (Rubiaceae): fruit evolution and the implications for conservation and genomics.</article-title><source>Abstracts of Annual Meeting, Mobile, Alabama, Botany 2003</source>, <fpage>88</fpage>−<lpage>89</lpage>. <ext-link ext-link-type="uri" xlink:href="http://www.2003.botanyconference.org/engine/search/detail.php?aid377" xlink:type="simple">http://www.2003.botanyconference.org/engine/search/detail.php?aid377</ext-link></mixed-citation></ref></ref-list></tp:taxon-treatment>
